# Supplementary material for: Formation of an Amyloid-like Structure During In Vitro Interaction of Titin and Myosin-Binding Protein C
Source: Int J Mol Sci. 2025 Jul 18;26(14):6910. doi: 10.3390/ijms26146910 (PMC12294915; doi:10.3390/ijms26146910)
Supplement: Supplementary file 1 [file ijms-26-06910-s001.zip]

Archive with 3 entries (3 files):
- Supplementary Figures.pdf
- Supplementary Files.xlsx
- Supplementary titles.pdf
