# Supplementary material for: Formation of an Amyloid-like Structure During In Vitro Interaction of Titin and Myosin-Binding Protein C
Source: Int J Mol Sci. 2025 Jul 18;26(14):6910. doi: 10.3390/ijms26146910 (PMC12294915; doi:10.3390/ijms26146910)
Supplement: Supplementary file 1 [file ijms-26-06910-s001.zip › Supplementary Files.xlsx]

## Sheet: Suppl. File S1
	Electron microscopy of titin–MyBPC aggregates (analysis of images)
	region I, nm	mean		region II, nm	mean		region III, nm	mean
	34.078	36.8828		30.9226	29.9445		27.1362	28.3563
	35.9712	SD		25.243	SD		32.8159	SD
	54.9034	7.49634		42.282	5.53756		39.1266	5.83841
	44.8063			40.3887			29.0294
	53.6413			30.9226			45.4373
	35.9712			27.1362			29.6605
	31.5537			32.8159			22.7187
	34.7091			22.0876			30.9226
	29.0294			30.2916			29.0294
	39.1266			25.874			32.1848
	26.5051			34.7091			34.7091
	41.0198			31.5537			40.3887
	41.6509			30.2916			28.3983
	34.7091			22.7187			29.0294
	32.8159			37.2334			30.9226
	35.3401			23.3497			41.6509
	34.7091			27.7673			23.3497
	55.5345			29.0294			29.6605
	31.5537			25.243			34.078
	44.1752			29.0294			24.6119
	30.9226						35.9712
	32.8159						23.9808
	44.8063						34.078
	44.8063						33.4469
	34.7091						41.6509
	39.7577						29.0294
	41.6509						28.3983
	42.282						27.1362
	34.078						30.9226
	31.5537						27.7673
	40.3887						20.1944
	32.8159						25.243
	42.282						32.8159
	42.282						34.078
	37.8644						31.5537
	41.6509						27.1362
	32.1848						30.2916
	42.913						35.3401
	44.8063						23.3497
	37.2334						30.2916
	18.9322						24.6119
	32.8159						26.5051
	28.3983						29.6605
	49.2238						32.1848
	34.078						34.078
	35.9712						27.1362
	39.7577						23.3497
	36.6023						21.4565
	24.6119						35.9712
	30.2916						33.4469
	27.1362						30.2916
	34.078						23.9808
	65.0006						29.6605
	37.2334						25.874
	37.2334						23.9808
	34.078						22.7187
	32.8159						24.6119
	20.8254						35.9712
	44.1752						28.3983
	37.8644						29.6605
	38.4955						23.3497
	43.5441						32.1848
	32.1848						33.4469
	39.1266						22.0876
	18.9322						40.3887
	27.1362						29.6605
	27.7673						31.5537
	32.1848						22.0876
	41.0198						30.2916
	38.4955						23.9808
	37.2334						19.5633
	37.2334						22.7187
	35.3401						29.6605
	29.0294						24.6119
	40.3887						25.874
	26.5051						22.7187
	49.8549						20.1944
	38.4955						16.4079
	35.9712						21.4565
	37.2334						20.8254
	32.1848						27.7673
	42.913						23.3497
	38.4955						23.3497
	32.8159						19.5633
	37.8644						19.5633
	42.282						16.4079
	35.9712						30.9226
	34.078						24.6119
	33.4469						27.7673
	38.4955						24.6119

## Sheet: Suppl. File S2
Secondary structure percentages from FTIR analysis
Sample	α-helix, %	β-structure, %	Disordered structure, %
titin	10	16	77
MyBPC	12	18	70
titin/MyBP-C complex	26	26	48

## Sheet: Suppl. File S3
	Calculation of Amyloidogenic Regions
	MyBPC skeletal		Ig 6	Fn 3	Ig 7		MyBPC cardiac		Ig 6	Fn 3	Ig 7
	Titin	length	95	96	94		Titin	length	95	96	94
	Fn 56	96	0	32.2917	0		Fn 56	96	0	26.0417	0
	Fn 57	96	0	26.0417	0		Fn 57	96	0	31.25	0
	Ig 114	93	25.5319	0	20.3209		Ig 114	93	30.8511	0	20.3209
	Fn 64	96	0	30.2083	0		Fn 64	96	0	0	0
	Fn 65	97	0	34.1969	0		Fn 65	97	0	25.9067	0
	Ig 117	90	32.4324	0	18.4783		Ig 117	90	28.1081	0	16.3043
	Fn 72	96	0	28.125	0		Fn 72	96	0	26.0417	0
	Fn 73	97	0	30.0518	0		Fn 73	97	0	27.9793	0
	Ig 120	88	28.4153	0	27.4725		Ig 120	88	25.1366	0	18.6813
	Fn 80	96	0	29.1667	0		Fn 80	96	0	27.0833	0
	Fn 81	97	0	31.0881	0		Fn 81	97	0	24.8705	0
	Ig 123	90	21.6216	0	23.913		Ig 123	90	29.1892	0	21.7391
	Fn 88	96	0	28.125	0		Fn 88	96	0	25	0
	Fn 89	97	9.375	22.7979	0		Fn 89	97	0	24.8705	0
	Ig 126	90	29.1892	0	25		Ig 126	90	25.9459	0	19.5652
	Fn 96	96	0	28.125	0		Fn 96	96	0	22.9167	0
	Fn 97	95	11.5789	28.2723	0		Fn 97	95	0	27.2251	0
	Ig 129	96	31.4136	0	24.2105		Ig 129	96	28.2723	0	21.0526
	Fn 104	96	0	30.2083	0		Fn 104	96	0	28.125	0
	Fn 105	97	0	26.943	6.28272		Fn 105	97	6.25	29.0155	0
	Ig 131	91	27.957	0	20.5405		Ig 131	91	34.4086	0	21.6216
	Fn 112	97	0	27.9793	0		Fn 112	97	0	21.7617	0
	Fn 113	99	0	32.8205	0		Fn 113	99	0	29.7436	14.5078
	Ig 134	86	25.4144	0	27.7778		Ig 134	86	23.2044	0	21.1111
	Fn 120	97	0	25.9067	0		Fn 120	97	0	23.8342	0
	Fn 121	97	0	29.0155	0		Fn 121	97	0	31.0881	0
	Ig 137	90	28.1081	0	22.8261		Ig 137	90	24.8649	0	23.913
	blast, 2*d/(L1+L2)*100, d - number of identical residues, L1, L2 - length of the domains

## Sheet: Suppl. File S4
Atomic force microscopy of titin–MyBPC aggregates (Statistical quantities)
File:	Figure 4A	Figure 4B	Figure 4C
Image:	titin:Cprotein_3_2:1_2 (19)	titin:Cprotein_3_2:1_4 (21)	titin:C_protein 3_1:1_9 (57)
Selected area:	256 × 256 starting from (0, 0) pixels	256 × 256 starting from (0, 0) pixels	256 × 256 starting from (0, 0) pixels
	50.4973 × 50.4973 starting from (0.0000, 0.0000) µm	10.2325 × 10.2325 starting from (0.0000, 0.0000) µm	.8192 × 20.8192 starting from (0.0000, 0.0000) µm
Mask used:	No	No	No
Average value:	26.2171 nm	5.3824nm	16.0554 nm
Root mean square roughness (Sq):	9.63786 nm	10.4642 nm	4.22520 nm
Avg. square grains:	9.63786 nm	10.4642 nm	4.22520 nm
Average roughness (Sa):	7.09385 nm	7.5068 nm	3.22093 nm
Asymmetry (Ssk):	1.00937	1.95324	-0.188011
Excess:	1.74912	2.71833	0.820987
Minimum:	0.0000 nm	-9.9684 nm	0.0000 nm
Maximum:	68.2395 nm	42.7426 nm	35.1925 nm
Median:	24.7135 nm	0.7950 nm	16.2583 nm
Maximum peak height (Sp):	42.0224 nm	37.3602 nm	19.1371 nm
Maximum cavity depth (Sp):	26.2171 nm	15.3508 nm	16.0554 nm
Maximum height (Sz):	68.2395 nm	52.7110 nm	35.1925 nm
Projection area:	2549.97 µm²	104.703 µm²	433.437 µm²
Surface area:	2550.13 µm²	104.805 µm²	433.481 µm²
Variation:	18.5391 µm²	3.03730 µm²	5.12034 µm²
Slope θ:	0.01 deg	θ:0.09 deg	0.00 deg
Slope φ:	-0.58 deg	φ:104.95 deg	36.27 deg
Entropy	-17.1494	-17.8595	-17.8876
Entropy deficit:	0.110813	0.903093	24.3011 × 10⁻³
